# Supplementary material for: Impact of Host Immune Status on Discordant Anti-SARS-CoV-2 Circulating B Cell Frequencies and Antibody Levels
Source: Int J Mol Sci. 2021 Oct 14;22(20):11095. doi: 10.3390/ijms222011095 (PMC8540683; doi:10.3390/ijms222011095)
Supplement: Supplementary file 1 [file ijms-22-11095-s001.zip]

Archive with 1 entries (1 files):
- ijms-1403811-supplementary.pdf
